# Supplementary material for: Effects of mulch films with different thicknesses on the microbial community of tobacco rhizosphere soil in Yunnan laterite
Source: Front Microbiol. 2024 Sep 23;15:1458470. doi: 10.3389/fmicb.2024.1458470 (PMC11456438; doi:10.3389/fmicb.2024.1458470)
Supplement: Supplementary file 1 [file Data_Sheet_1.zip]

Archive with 4 entries (4 files):
- Figure-s1.tif
- Figure-S2.tif
- Figure-S3.tif
- Supplementary figures, tables.docx
